# Supplementary material for: Cytoplasmic male sterility and abortive seed traits generated through mitochondrial genome editing coupled with allotopic expression of atp1 in tobacco
Source: Front Plant Sci. 2023 Sep 15;14:1253640. doi: 10.3389/fpls.2023.1253640 (PMC10541219; doi:10.3389/fpls.2023.1253640)
Supplement: Supplementary file 1 [file DataSheet_1.zip]

Archive with 3 entries (3 files):
- Data S1-S6.xlsx
- Figures.S1-S13.docx
- Tables S1-S3.docx
